# Supplementary material for: Catecholamine Involvement in the Bioluminescence Control of Two Species of Anthozoans
Source: Life (Basel). 2023 Aug 23;13(9):1798. doi: 10.3390/life13091798 (PMC10533100; doi:10.3390/life13091798)
Supplement: Supplementary file 1 [file life-13-01798-s001.zip]

Archive with 3 entries (3 files):
- life-2566635-Figure S1.pdf
- life-2566635-Table S1.pdf
- life-2566635-Video S1.mov
